# Supplementary material for: Impact of observation duration on behavioural pain assessment and intra-observer reliability in castrated piglets: A pilot study
Source: Anim Welf. 2025 Apr 28;34:e27. doi: 10.1017/awf.2025.22 (PMC12056411; doi:10.1017/awf.2025.22)
Supplement: Tomacheuski et al. supplementary material 1 — Tomacheuski et al. supplementary material [file S0962728625000223sup001.xlsx]

## Sheet: Sheet1
Timepoint	Video	Treatment	Group	Item_Posture	Item_Interaction	Item_Activity	Item_Attention	Att_EPL	Att_RUB	Att_RUN	Att_SITS	Item_Miscellaneous	Misc_WT	Misc_BITE	Misc_HBC	Misc_OvO	UPAPS total score
Trial termination	24_orange	C	Pain	2	1	1	2	0	1	0	1	1	0	0	1	0	7
Trial termination	16_orange	C	Pain	3	2	3	2	0	0	1	1	1	0	0	1	0	11
Trial termination	22_green	C	Pain	3	1	1	2	0	1	0	1	1	0	0	1	0	8
Trial termination	18_purple	C	Pain	3	2	1	1	0	0	0	1	1	0	0	1	0	8
Trial termination	3_yellow	C	Pain	3	2	1	1	0	0	0	1	3	1	0	1	1	0
Half-way point	24_orange	C	Pain	3	2	1	2	0	1	0	1	1	0	0	1	0	9
Half-way point	16_orange	C	Pain	3	2	3	2	0	0	1	1	1	0	0	1	0	11
Half-way point	22_green	C	Pain	3	3	1	2	0	0	1	1	1	0	0	1	0	10
Half-way point	18_purple	C	Pain	3	2	3	2	0	0	1	1	1	0	0	1	0	11
Half-way point	3_yellow	C	Pain	3	2	1	1	0	0	0	1	1	0	0	1	0	8
Trial initiation	24_orange	C	Pain	3	2	1	1	0	1	0	0	1	0	0	1	0	8
Trial initiation	16_orange	C	Pain	3	2	1	0	0	0	0	0	1	0	0	1	0	7
Trial initiation	22_green	C	Pain	3	2	1	1	0	0	0	1	1	0	0	1	0	8
Trial initiation	18_purple	C	Pain	3	2	1	1	0	0	0	1	1	0	0	1	0	8
Trial initiation	3_yellow	C	Pain	3	1	1	0	0	0	0	0	2	1	0	1	0	7
Trial termination	31_yellow	SC	Control	0	0	0	0	0	0	0	0	0	0	0	0	0	0
Half-way point	31_yellow	SC	Control	0	0	0	0	0	0	0	0	1	0	1	0	0	1
Trial initiation	31_yellow	SC	Control	0	0	0	0	0	0	0	0	0	0	0	0	0	0
Trial termination	33_yellow	SC	Control	1	0	0	0	0	0	0	0	0	0	0	0	0	1
Half-way point	33_yellow	SC	Control	0	0	0	0	0	0	0	0	0	0	0	0	0	0
Trial initiation	33_yellow	SC	Control	1	0	0	0	0	0	0	0	0	0	0	0	0	1
Trial termination	38_green	SC	Control	0	0	0	0	0	0	0	0	0	0	0	0	0	0
Half-way point	38_green	SC	Control	1	0	3	1	0	1	0	0	2	1	0	1	0	7
Trial initiation	38_green	SC	Control	0	0	0	0	0	0	0	0	1	1	0	0	0	1
Trial termination	40_green	SC	Control	0	0	0	0	0	0	0	0	1	0	1	0	0	1
Half-way point	40_green	SC	Control	0	0	0	1	0	1	0	0	1	0	1	0	0	2
Trial initiation	40_green	SC	Control	0	0	0	1	0	1	0	0	0	0	0	0	0	1
Trial termination	43_purple	SC	Control	0	0	0	0	0	0	0	0	0	0	0	0	0	0
Half-way point	43_purple	SC	Control	0	0	0	0	0	0	0	0	1	0	1	0	0	1
Trial initiation	43_purple	SC	Control	0	0	0	0	0	0	0	0	0	0	0	0	0	0
